# Supplementary material for: C9orf72 Toxic Species Affect ArfGAP-1 Function
Source: Cells. 2023 Aug 5;12(15):2007. doi: 10.3390/cells12152007 (PMC10416972; doi:10.3390/cells12152007)
Supplement: Supplementary file 1 [file cells-12-02007-s001.zip]

Archive with 5 entries (5 files):
- Cells_FINAL_Supplementary Table S1_REVISED.pdf
- Cells_FINAL_Supplementary Table S2.xlsx
- original WB_REVISED.pdf
- Supplementary Figure S1.pdf
- Supplementary Figure S2.pdf
