# Supplementary material for: C9orf72 Toxic Species Affect ArfGAP-1 Function
Source: Cells. 2023 Aug 5;12(15):2007. doi: 10.3390/cells12152007 (PMC10416972; doi:10.3390/cells12152007)
Supplement: Supplementary file 1 [file cells-12-02007-s001.zip › Cells_FINAL_Supplementary Table S2.xlsx]

## Sheet: Foglio1
Gene name			log2 FC (Cyto vs Nuc)				Delta Log2 FC: Mean(G4C2: Cyto vs Nuc) - Mean(MOCK: Cyto vs Nuc)	p value
	MOCK-1	MOCK-2	MOCK-3	G4C2-1	G4C2-2	G4C2-3
TPM4	6.61778	5.53526	6.06147	0.817856	0.794725	1.16915	-5.14426	0.00130268
ARFGAP1	0.450665	2.39155	0.622306	-1.21322	-2.0991	-1.03742	-2.60475	0.033267
PDCD6	0.774068	0.757968	0.730837	-1.94122	-1.63564	-1.75023	-2.52999	0.0010201
MRPL4	0.565563	1.1353	0.55091	-1.03315	-1.01988	-0.571888	-1.62557	0.00322416
IQCH-AS1	1.80737	0.975556	1.16796	0.0750395	0.0126824	0.0606352	-1.26751	0.0365154
NUDT16	0.45604	0.269251	0.117276	-0.920153	-0.611118	-0.628472	-1.00077	0.00203926
CREBRF	-0.580365	-1.33736	-1.28702	-1.82526	-2.25886	-2.08441	-0.987923	0.0370818
AFF4	-0.679002	-0.887893	-0.95006	-1.64783	-1.63248	-2.06293	-0.942094	0.00851465
VPS54	0.390913	1.06895	0.256834	-0.139018	-0.55426	-0.381122	-0.930366	0.047394
UHMK1	0.812721	0.353875	0.508235	-0.0848373	-0.402645	-0.558593	-0.906969	0.00949323
ZBTB34	-0.57118	-1.02478	-0.926793	-1.52214	-1.96141	-1.74172	-0.90084	0.00873082
LRRC58	0.538239	0.266471	0.458746	-0.457211	-0.449212	-0.52942	-0.899766	0.00451071
KIAA2018	0.50381	0.100196	0.242834	-0.285305	-0.668516	-0.871711	-0.89079	0.0167351
FGF2	0.435487	0.109308	0.313801	-0.473656	-0.635563	-0.656294	-0.874703	0.00303797
ZC3H12C	-0.427944	-1.20547	-0.684518	-1.34564	-1.89361	-1.65936	-0.860225	0.0427074
SSX2IP	0.62007	0.593877	0.377655	-0.370776	-0.287408	-0.325771	-0.858519	0.00452595
SPOPL	0.514073	0.380326	0.351856	-0.271252	-0.501668	-0.545745	-0.854974	0.00241067
IKZF2	-0.267065	-0.255601	-0.38592	-0.915283	-0.977568	-1.56568	-0.849982	0.0496863
TAOK1	-0.315192	-0.738476	-0.457997	-1.20293	-1.30851	-1.52699	-0.842256	0.00694766
ELK4	-0.0257752	-0.474443	-0.148628	-0.754562	-1.18912	-1.2313	-0.842047	0.0147337
NRIP1	-0.219111	-0.41887	-0.459264	-0.890273	-1.39346	-1.32703	-0.837838	0.0193867
TTC33	0.248963	0.151138	0.238995	-0.810984	-0.295504	-0.760489	-0.835357	0.0326817
BRWD1	-1.04048	-1.32391	-1.16262	-1.90284	-1.81464	-2.31136	-0.833942	0.016379
BDP1	-0.932196	-0.963741	-0.898705	-1.80574	-1.77212	-1.71783	-0.833684	2.60992e-05
TMEM65	0.541264	0.471937	0.406071	-0.292733	-0.384912	-0.401895	-0.832938	9.90331e-05
REST	-0.505657	-0.895709	-0.573302	-1.26865	-1.38425	-1.81356	-0.830598	0.0184975
HDGFRP3	1.63381	1.2217	1.22867	0.439551	0.605212	0.55937	-0.826679	0.0169291
FBXO45	0.768744	0.59393	0.597608	-0.221275	-0.0607667	-0.226628	-0.822984	0.000494924
SEC24A	-0.378812	-0.431095	-0.509612	-1.15273	-1.20231	-1.41115	-0.815557	0.00313289
LINC00657	-0.077713	-0.361808	-0.0463676	-0.959423	-1.05052	-0.868485	-0.797513	0.00575596
CSNK1G3	0.547646	0.331557	0.366162	-0.32541	-0.251995	-0.521617	-0.781462	0.00195603
NR1D2	0.361105	0.28	0.250633	-0.392468	-0.377679	-0.677109	-0.779665	0.00925914
RB1CC1	0.432838	0.191074	0.403282	-0.380596	-0.321495	-0.607824	-0.779036	0.00271608
ZBTB41	-0.0349839	-0.107627	-0.215875	-0.762443	-0.818758	-1.10951	-0.777409	0.00818265
PTPN11	0.40379	0.218638	0.548512	-0.45044	-0.290164	-0.413419	-0.774988	0.00564709
BACH1	-0.231681	-0.596964	-0.31949	-0.895504	-1.25759	-1.30386	-0.769605	0.0111472
CPEB2	-0.877	-1.38653	-1.02727	-1.79653	-1.87224	-1.9274	-0.768456	0.0303728
ZNF678	-0.674923	-1.30268	-1.25693	-1.61799	-1.86577	-2.04586	-0.765029	0.0418751
SETD2	-0.635271	-1.16333	-0.820621	-1.60985	-1.57477	-1.69681	-0.754072	0.0338647
HIPK3	-0.526317	-0.622905	-0.529842	-1.23441	-1.38974	-1.30827	-0.751119	0.000313814
CENPI	-0.02944	-0.423378	-0.100661	-0.820193	-1.21128	-0.767437	-0.748479	0.0162179
PHF6	-0.447255	-0.584102	-0.406818	-1.09282	-1.02588	-1.55884	-0.746457	0.0367656
LCOR	-0.25538	-0.624156	-0.682056	-0.914072	-1.38615	-1.49869	-0.745776	0.0325119
FOXL2NB	-1.59386	-2.23419	-1.91262	-2.29283	-2.80898	-2.87533	-0.74549	0.0460486
ARAP2	-0.0226588	-0.558203	-0.519561	-0.90758	-1.17772	-1.24365	-0.742844	0.0297129
KAT2B	0.132879	0.240791	0.553655	-0.226661	-0.655801	-0.417257	-0.742347	0.0137713
IPW	-0.887103	-1.04441	-0.889958	-1.6716	-1.71472	-1.6605	-0.741779	0.00249712
RMND5A	0.540133	0.105349	0.116383	-0.404918	-0.428031	-0.612658	-0.735823	0.0214191
CDK19	0.436365	0.210181	0.565206	-0.133572	-0.39177	-0.461803	-0.732965	0.00705495
PTPN4	-0.196932	-0.23208	-0.117415	-0.729883	-0.875728	-1.13944	-0.732876	0.019391
DCP2	-0.139427	-0.454259	-0.486504	-0.771248	-1.16925	-1.33727	-0.732526	0.0280236
ICK	1.18141	0.629885	0.851704	0.246862	0.224414	0.00398178	-0.729248	0.0282882
CREB1	-0.0752779	-0.280764	-0.130036	-0.78529	-0.761624	-1.10775	-0.722862	0.00984153
RPS6KA3	-0.130873	-0.49936	-0.0464163	-0.799337	-1.04034	-1.0042	-0.722411	0.0186241
HELZ	-0.327868	-0.776089	-0.312934	-1.06224	-1.16013	-1.36117	-0.722217	0.0228924
ZBTB44	0.687274	0.181625	0.307603	-0.0074698	-0.373036	-0.598085	-0.718364	0.0359622
SULT1A1	-0.245925	-0.699645	-0.545603	-1.50848	-1.1868	-0.940253	-0.714787	0.0297461
LOC441155	-1.21046	-1.37219	-0.930675	-1.78961	-2.09367	-1.77268	-0.714215	0.013806
UBL3	0.664297	0.293942	0.498448	-0.187955	-0.326118	-0.165479	-0.712079	0.0107395
ANKRD18B	-0.173011	-0.182056	-0.228604	-1.21484	-0.776234	-0.709125	-0.705509	0.0455182
FAM135A	-0.548492	-0.34651	-0.0363403	-0.817172	-1.34713	-0.874704	-0.702553	0.0358573
NAB1	-0.298203	-0.772179	-0.131922	-0.937055	-1.28947	-1.06916	-0.697793	0.0477183
USP34	-0.684665	-0.749782	-0.731088	-1.50291	-1.35889	-1.39385	-0.696703	0.00104944
FRMD6	-0.137729	-0.366575	-0.394319	-0.929632	-0.897405	-1.15996	-0.696126	0.00387752
ROCK2	-0.339587	-0.66272	-0.0758923	-0.944308	-1.08581	-1.13227	-0.69473	0.0434648
INO80D	-0.935054	-1.17913	-1.32982	-1.72049	-1.72913	-2.06149	-0.689038	0.0127903
MYBL1	-0.304426	-0.649021	-0.470492	-1.11582	-1.15608	-1.21881	-0.688927	0.0141681
TULP4	-0.525239	-0.88034	-0.651113	-1.11877	-1.30881	-1.694	-0.688298	0.0345124
ZNF770	-0.257718	-0.381199	-0.287936	-1.00155	-0.835161	-1.14739	-0.685751	0.00866938
MEIS3P1	0.298255	0.297954	0.410669	-0.20047	-0.343007	-0.501523	-0.68396	0.0075376
CHUK	0.189799	0.151957	0.152302	-0.547454	-0.490662	-0.502662	-0.678279	1.35577e-05
PIKFYVE	-0.708456	-1.11925	-0.794988	-1.45361	-1.68166	-1.51471	-0.675758	0.0165727
FEM1B	-0.0444896	-0.249742	-0.0995592	-0.838989	-0.803068	-0.77145	-0.673239	0.00465502
TLK1	0.452718	0.401941	0.346608	-0.265122	-0.189513	-0.352398	-0.669433	0.000645709
PCMTD1	-0.121993	-0.44045	-0.429888	-0.902383	-1.04267	-1.05533	-0.669352	0.0118333
DICER1	-1.04966	-1.4251	-1.12238	-1.72537	-1.99389	-1.87925	-0.667126	0.0118276
SMAD5	-0.236373	-0.55829	-0.307975	-0.912692	-1.0059	-1.18338	-0.666446	0.0068246
GNAQ	0.51957	0.0206064	0.474054	-0.160507	-0.392094	-0.431389	-0.666074	0.0335954
MIB1	-0.496085	-0.694364	-0.574583	-1.15831	-1.15404	-1.44927	-0.665528	0.0079265
RAB3GAP1	0.39258	0.400998	0.0234094	-0.557855	-0.534304	-0.0761675	-0.661771	0.0320829
NUDT19	0.232536	0.299275	0.369763	-0.49454	-0.119063	-0.468682	-0.661286	0.0230855
SMG1	-1.05479	-1.35401	-1.16445	-1.80245	-1.81903	-1.93528	-0.661167	0.00740997
NRAS	1.37325	1.08771	1.19266	0.565561	0.714425	0.393078	-0.660184	0.0063261
RNF11	1.75325	1.3746	1.55012	1.00562	0.912519	0.788554	-0.657094	0.0117831
BAG4	0.307001	0.377588	0.363842	-0.30156	-0.0778496	-0.538161	-0.655334	0.0358118
HCG11	-0.396784	-0.518568	-0.377539	-1.20557	-0.964415	-1.08887	-0.65532	0.00264997
BTBD7	-0.261787	-0.604201	-0.382211	-0.931413	-1.12058	-1.15544	-0.653079	0.0081083
HIPK1	-0.209089	-0.469223	-0.310353	-0.868187	-0.987896	-1.09076	-0.652726	0.00303716
ZFX	-0.208592	-0.436248	-0.2737	-0.76382	-0.804624	-1.30521	-0.651703	0.0498863
FAM110C	-0.224144	-0.0343958	-0.214037	-0.89455	-0.869927	-0.656455	-0.649452	0.00303969
ZEB1	0.186245	0.00998104	0.121701	-0.710918	-0.436643	-0.479236	-0.648241	0.00552076
ERCC6L	-0.364246	-0.570055	-0.438038	-1.27133	-0.898077	-1.14713	-0.648067	0.0128492
MAP4K5	-0.278139	-0.433219	-0.232534	-0.991251	-1.16096	-0.73431	-0.647543	0.0196585
IREB2	-0.295036	-0.444655	-0.182534	-1.08767	-0.766056	-1.00516	-0.645551	0.00725094
RBM24	0.8366	0.846031	0.667601	0.21695	0.0120541	0.185155	-0.645358	0.00175422
USP12	1.0627	0.867097	0.737775	0.286682	0.298161	0.152407	-0.643442	0.00949143
KLHL28	-0.645519	-1.20062	-0.693435	-1.58504	-1.3092	-1.5755	-0.643389	0.048923
ZNF780A	-0.496303	-0.888833	-0.919558	-1.22687	-1.52912	-1.47401	-0.64177	0.0223512
FNBP1L	-0.202813	-0.415407	-0.529817	-1.20298	-0.92696	-0.936279	-0.639393	0.00839735
F8	1.3861	1.13258	1.4687	0.736771	0.637365	0.696061	-0.639061	0.0179521
ZBTB10	-0.65336	-0.773514	-0.798114	-1.39582	-1.27857	-1.46673	-0.63871	0.0010028
SACS	-0.959246	-1.18294	-0.833227	-1.59947	-1.52043	-1.7707	-0.638399	0.00918117
FAM120A	0.211819	0.205675	0.464761	-0.345857	-0.386687	-0.300231	-0.638344	0.0121281
USP53	-0.807914	-0.953407	-0.71471	-1.45287	-1.52088	-1.41651	-0.638076	0.00487621
CTC-338M12.4	-0.672656	-0.761545	-0.686319	-1.30534	-1.26175	-1.46657	-0.637713	0.00360968
KLF12	-0.18657	-0.410801	-0.331197	-0.758411	-1.00613	-1.07449	-0.636821	0.00769837
PUM2	-0.190674	-0.398094	-0.2443	-0.924727	-0.862819	-0.942131	-0.632203	0.00445445
ROCK1	-0.48044	-0.440515	-0.270939	-1.13636	-0.98322	-0.963039	-0.630243	0.00189337
SMIM13	-0.12728	-0.230322	-0.116874	-0.614013	-0.767354	-0.969946	-0.625612	0.0173083
FOXN2	-0.44554	-0.923443	-0.528613	-1.10723	-1.21374	-1.45102	-0.624798	0.0304551
SIRT1	-0.326594	-0.243558	-0.253573	-0.947775	-0.730646	-1.01816	-0.624284	0.0128674
ZNF148	-0.396208	-0.47322	-0.382807	-0.993799	-0.973835	-1.15669	-0.62403	0.00269849
LNX2	-0.0937843	-0.0562331	-0.181629	-0.871818	-0.615805	-0.715973	-0.623984	0.00528709
RAP2A	1.52292	1.04851	1.32535	0.907152	0.662224	0.457497	-0.623304	0.0302703
ZNF860	-0.320353	-0.630658	-0.24823	-0.754127	-1.27608	-1.03879	-0.623252	0.0338399
SCOC	1.5099	1.46284	1.36856	0.720357	0.923173	0.833713	-0.621355	0.00155603
CLOCK	-0.207932	-0.452989	-0.189659	-0.890033	-0.882956	-0.935256	-0.619222	0.0155576
ZC3H11A	-1.09969	-1.3496	-1.1466	-1.78056	-1.88689	-1.78451	-0.61869	0.0066347
JMY	-0.7501	-0.923354	-0.500996	-1.14178	-1.3874	-1.4998	-0.618178	0.0195481
UBASH3B	0.598773	0.125924	0.406594	-0.106603	-0.4907	-0.125581	-0.618058	0.0295222
TCF3	0.445003	0.0531112	0.58309	-0.211371	-0.13243	-0.416556	-0.613854	0.0409785
ZYG11B	0.333691	0.0949245	0.296858	-0.319394	-0.329207	-0.463505	-0.612527	0.00410443
PYGO1	-0.0427691	-0.471409	-0.190241	-0.633113	-0.838682	-1.06822	-0.611864	0.0262452
PHOSPHO2	1.08089	0.897766	0.759732	0.277637	0.449886	0.180143	-0.61024	0.00800061
MIR4680	-0.241093	-0.394012	-0.359303	-1.05094	-0.853743	-0.919838	-0.610039	0.00145833
PRKRIR	0.432614	0.159879	0.265131	-0.287601	-0.360755	-0.322867	-0.609616	0.0121345
GDAP1	0.320059	0.458111	0.216875	-0.3627	-0.320669	-0.150272	-0.609561	0.00313619
IPMK	0.173791	0.0504691	0.22346	-0.502021	-0.453389	-0.423529	-0.608886	0.00242644
ADNP2	-0.127418	-0.54872	-0.242618	-0.728403	-0.978047	-1.0383	-0.608665	0.0206972
DDAH1	1.11839	0.788088	1.02972	0.454082	0.391555	0.265826	-0.608243	0.0111584
FMNL2	-0.888119	-1.14254	-0.929907	-1.56128	-1.77382	-1.44744	-0.607323	0.00880762
ZNF252P	1.1111	0.885227	0.897439	0.493048	0.250132	0.331237	-0.606448	0.00407512
KLHL5	1.13365	1.0921	1.20944	0.504852	0.629417	0.482703	-0.606069	0.000653705
ZSCAN30	-1.7111	-2.21858	-1.85388	-2.48009	-2.77696	-2.3401	-0.60453	0.0394762
KIAA0947	-0.32242	-0.768246	-0.451242	-1.07632	-1.18402	-1.08274	-0.600389	0.0380327
TAB3	0.397788	0.265572	0.43501	-0.290238	-0.159972	-0.2509	-0.599826	0.00104257
ZNF585B	-0.669386	-1.07823	-0.736319	-1.10259	-1.54129	-1.63895	-0.599636	0.0484481
SNTB2	-0.214081	-0.598815	-0.270516	-0.741802	-1.00912	-1.1283	-0.598604	0.0225815
CREBBP	-0.685749	-0.591026	-0.473407	-1.15988	-1.41039	-0.974476	-0.598187	0.0254675
FBXO28	0.720408	0.231791	0.535391	-0.0108374	-0.124287	-0.171055	-0.597923	0.0411117
TRAF3IP1	0.243235	0.240286	0.155357	-0.485235	-0.250542	-0.417234	-0.597296	0.00635804
LRRC8B	-1.07364	-1.50425	-1.0716	-1.56278	-2.06449	-1.80953	-0.595771	0.0433214
MTUS1	-0.0885892	-0.301561	-0.0997815	-0.719862	-0.86913	-0.685867	-0.594976	0.00303022
SESTD1	-0.150914	-0.554674	-0.573022	-0.803838	-1.10739	-1.14626	-0.592959	0.0300895
LOC730101	-0.717026	-0.962422	-1.0468	-1.2318	-1.58377	-1.68485	-0.59139	0.029196
HERC4	-0.841575	-0.722337	-0.68073	-1.29753	-1.11285	-1.60727	-0.591	0.0433374
CCP110	-0.306202	-0.706401	-0.423779	-1.16926	-0.955313	-1.07559	-0.587925	0.0217097
ACSL4	-0.778761	-0.699197	-0.617469	-1.22754	-1.51371	-1.11774	-0.587856	0.0256046
SPRED1	-0.217343	-0.592041	-0.402002	-0.9382	-1.01947	-1.01673	-0.587672	0.0265772
RALGAPA1	-0.709674	-0.832152	-0.712363	-1.26827	-1.34486	-1.40362	-0.587522	0.000477664
CCDC6	1.06333	0.830991	0.940995	0.595336	0.380524	0.103636	-0.585273	0.0369376
GNB4	0.407026	0.248194	0.514388	-0.126159	-0.203276	-0.256629	-0.585224	0.00718884
MITF	0.276949	0.193892	0.36453	-0.440124	-0.165755	-0.309115	-0.583455	0.00592899
GMFB	1.14734	0.894235	0.929022	0.540851	0.345302	0.334091	-0.583452	0.00533496
DENND5B	-0.187337	-0.409028	-0.0510792	-0.766721	-0.786109	-0.84294	-0.582775	0.0260468
KIF3A	-0.914372	-1.25139	-1.01009	-1.59174	-1.74633	-1.58574	-0.582655	0.0139638
TRPS1	-0.879614	-0.940109	-0.675127	-1.29817	-1.41397	-1.5296	-0.582297	0.00555793
CAMSAP2	-0.25208	-0.522265	-0.407575	-0.889308	-0.927196	-1.11101	-0.581864	0.00527801
PCMTD2	-0.673279	-1.03522	-0.595226	-1.21439	-1.50436	-1.32435	-0.579794	0.0299434
PBRM1	-0.874182	-1.18964	-0.948894	-1.55598	-1.50125	-1.69302	-0.57918	0.0109716
RPRD1A	0.965235	0.77379	0.92839	0.435456	0.250862	0.244422	-0.578892	0.00255517
BNIP2	0.228792	0.170613	0.24534	-0.313281	-0.499632	-0.275986	-0.577882	0.00861864
AAK1	-0.424538	-0.625263	-0.495567	-1.04423	-0.954025	-1.27503	-0.575974	0.011093
TET2	-0.513574	-0.810947	-0.629426	-1.0975	-1.20849	-1.37405	-0.575363	0.00832058
ZMYND11	0.366046	0.238419	0.358089	-0.417443	-0.124539	-0.219146	-0.574561	0.0104845
OTUD1	-0.64607	-0.582505	-0.471099	-1.1029	-1.05722	-1.2622	-0.574216	0.00233798
TRAPPC6B	0.805031	0.46449	0.550702	0.0244132	0.040945	0.0324597	-0.574135	0.030036
KLF3	0.443174	0.215318	0.30466	-0.0141969	-0.353468	-0.391525	-0.574114	0.0229837
WAPAL	-0.121106	-0.313652	-0.0817646	-0.652107	-0.726711	-0.844465	-0.56892	0.00401417
SP4	-0.224454	-0.367135	-0.211824	-0.666035	-0.846675	-0.996423	-0.568573	0.0131201
CPT1A	-0.316274	-0.69198	-0.304764	-0.802429	-0.925088	-1.28909	-0.567864	0.0437678
STRN	-0.10496	-0.265828	-0.17516	-0.645816	-0.72947	-0.874235	-0.567858	0.00333118
TRIM6-TRIM34	-0.450981	-0.541708	-0.244018	-0.928543	-1.26846	-0.742543	-0.567612	0.0454293
ERCC6	-0.53193	-0.69349	-0.716548	-1.21056	-1.04704	-1.38688	-0.567504	0.0128729
YPEL3	0.2495	0.50079	0.242236	-0.325203	-0.198191	-0.183427	-0.566449	0.00941709
LRRC57	0.42292	0.0509831	0.217384	-0.210706	-0.350634	-0.444277	-0.565635	0.0164438
AP3S1	1.92594	1.94343	1.59087	1.14241	1.356	1.2652	-0.565546	0.0215008
GDA	-0.0712432	-0.173718	-0.165664	-0.677752	-0.704364	-0.7238	-0.565097	0.00106895
DESI2	1.16671	0.848428	0.872991	0.531239	0.300008	0.362602	-0.564761	0.0138019
NCKAP1	-0.0789686	-0.564076	-0.200745	-0.735497	-0.933819	-0.865556	-0.563694	0.0458803
RICTOR	-1.06506	-1.44165	-1.07518	-1.72843	-1.68915	-1.85189	-0.562527	0.0318076
ZNF484	-0.341687	-0.489423	-0.610692	-0.800403	-1.00313	-1.32305	-0.561593	0.046668
IGIP	-1.51754	-1.17676	-1.0877	-1.75716	-1.9223	-1.78584	-0.561098	0.0367535
MMD	0.84677	0.900699	1.17585	0.485674	0.3196	0.43484	-0.56107	0.0172935
PPP6C	0.694024	0.841872	0.555736	0.204767	0.0702003	0.136014	-0.560217	0.0101558
RASAL2	-0.90383	-1.23511	-0.927155	-1.42887	-1.67436	-1.64298	-0.560038	0.0160286
CXXC4	-0.406012	-0.663888	-0.739593	-1.03115	-1.10041	-1.35696	-0.559676	0.0167444
CBWD5	1.33053	1.79845	1.71105	1.15733	1.00752	0.99836	-0.55894	0.0472161
EIF1AX	0.657146	0.720364	0.764446	0.0885083	0.220355	0.157476	-0.558539	0.000422941
CA5B	0.343313	0.173353	0.40227	-0.0900689	-0.250902	-0.410113	-0.556673	0.0102762
PTPN21	-0.320712	-0.702544	-0.298401	-0.99744	-1.17539	-0.818062	-0.556413	0.0314434
SOCS4	-0.348936	-0.85301	-0.626814	-0.984417	-1.42313	-1.08556	-0.554781	0.0485599
C22orf23	-0.397086	-0.3369	-0.348279	-0.884939	-1.09792	-0.761284	-0.553958	0.0266725
PAPD5	-0.389765	-0.48488	-0.332284	-0.924753	-1.13781	-0.804416	-0.553349	0.0166785
C4orf32	0.790252	0.982434	1.14931	0.446841	0.344973	0.473552	-0.552211	0.0224695
ERCC6L2	-0.170361	-0.637981	-0.361556	-0.822858	-0.921614	-1.08025	-0.551608	0.0356394
PM20D2	-0.224251	-0.36842	-0.303143	-0.872561	-0.793312	-0.883271	-0.55111	0.000762779
TDG	-0.222369	-0.526517	-0.36448	-1.04645	-0.948774	-0.771264	-0.551041	0.0100361
HOOK3	-0.454841	-0.646244	-0.391347	-0.960777	-0.872366	-1.3114	-0.550704	0.0342479
ZNF268	-0.0436357	-0.217659	-0.0625533	-0.608861	-0.649216	-0.711921	-0.548717	0.00281271
TBK1	-0.226099	-0.306851	-0.173849	-0.864902	-0.749767	-0.737284	-0.548385	0.000620662
ZXDB	-0.497039	-0.539269	-0.245291	-0.874993	-0.986438	-1.06196	-0.547264	0.0117617
KIAA0895	-0.369357	-0.446336	-0.344734	-0.811539	-1.00332	-0.986331	-0.546921	0.00441737
MYL6B	1.88145	2.04856	1.99071	1.37022	1.5954	1.31915	-0.545316	0.00962428
PAK2	0.270911	0.11312	0.252285	-0.368401	-0.264041	-0.365203	-0.544654	0.00143829
PPARGC1A	-0.14193	-0.373293	-0.178547	-0.69696	-0.716289	-0.913916	-0.544465	0.00550665
NR3C1	-0.113566	-0.29873	-0.0291366	-0.723883	-0.720845	-0.626877	-0.543391	0.0117276
ASCC3	-0.18505	-0.326423	-0.0628711	-0.804862	-0.816602	-0.581183	-0.542768	0.00735761
NEXN	-0.664467	-0.678368	-0.575379	-1.41852	-1.10296	-1.02213	-0.541799	0.0388005
PTP4A1	1.11289	0.997883	0.96114	0.572269	0.567128	0.307184	-0.541776	0.0117469
FGD5-AS1	1.01022	0.725299	0.870397	0.46327	0.203203	0.318601	-0.540282	0.00852656
CDC73	0.289849	0.186709	0.290209	-0.257692	-0.189606	-0.404522	-0.539529	0.00449603
SPHAR	1.32895	1.54568	1.43027	0.900521	0.896134	0.889786	-0.539488	0.0130365
RSBN1	-0.377608	-0.688279	-0.513431	-0.946326	-1.12924	-1.11952	-0.53859	0.0108229
KIF21A	-0.793375	-1.00643	-0.627158	-1.42664	-1.27887	-1.33633	-0.538292	0.0266763
SAV1	0.818451	0.880845	1.02104	0.159075	0.491946	0.462998	-0.53544	0.0198471
FAM169A	-0.0458495	-0.225518	-0.0942481	-0.739545	-0.431996	-0.797389	-0.534438	0.0262097
LPP	-0.346959	-0.765562	-0.448275	-0.922154	-1.00845	-1.23338	-0.534395	0.0307493
UBA6	-0.603822	-0.731748	-0.631911	-1.10562	-1.1601	-1.30096	-0.533065	0.002722
MAP3K2	-0.189238	-0.329991	-0.260475	-0.598622	-0.891463	-0.888758	-0.533046	0.0194659
KRBA2	-0.548649	-0.550645	-0.781753	-1.07359	-1.39175	-1.01436	-0.532882	0.0248831
LIMS1	0.835105	0.949921	0.953642	0.222253	0.624277	0.293866	-0.532757	0.0399022
UBN2	-1.35188	-1.57621	-1.59855	-1.90176	-1.99554	-2.22747	-0.532708	0.0141395
XRN1	-0.866863	-1.26902	-0.864426	-1.47096	-1.49922	-1.62294	-0.530937	0.0462993
CCSAP	0.338461	0.02553	0.131934	-0.198789	-0.396835	-0.500527	-0.530692	0.0141847
CUL5	-0.0212882	-0.265131	-0.0402519	-0.541995	-0.660913	-0.714192	-0.530143	0.00744163
DDHD1	-0.581319	-1.03049	-0.692437	-1.21155	-1.32633	-1.35034	-0.52799	0.0488535
PXMP4	0.473664	0.361398	0.372863	-0.189244	-0.0777015	-0.108138	-0.527669	0.000425053
ELMOD2	-2.087	-2.22579	-1.96728	-2.63106	-2.73294	-2.49362	-0.525851	0.00680072
PAFAH1B2	0.652592	0.59775	0.651086	0.160438	0.160705	0.00313665	-0.525716	0.00533252
PABPC4L	-0.699528	-0.911198	-0.825639	-1.38009	-1.45741	-1.17442	-0.525184	0.00928302
PHIP	-1.01272	-1.21975	-0.891113	-1.55776	-1.47474	-1.66619	-0.525032	0.0153658
FAM76B	-0.916477	-0.876163	-0.684087	-1.35869	-1.55745	-1.13468	-0.524699	0.0300753
ZNF519	-1.81274	-1.7452	-2.08639	-2.24372	-2.35013	-2.62154	-0.523683	0.0271739
SEPHS1	0.818312	0.65361	0.742653	0.194409	0.254019	0.195319	-0.52361	0.00331006
ACBD4	-1.45148	-1.55798	-1.26281	-1.84151	-1.99289	-2.00782	-0.523317	0.0108746
USP25	0.250096	0.0495444	0.187814	-0.234629	-0.592598	-0.253781	-0.522821	0.0283539
BRD7	0.658529	0.729265	0.741303	0.191665	0.199232	0.170909	-0.522431	0.00103771
ROCK1P1	-0.694127	-0.626694	-0.326712	-1.30962	-0.982389	-0.922322	-0.522265	0.0342213
ZNF708	-1.04349	-1.34156	-1.20699	-1.47438	-1.8042	-1.8763	-0.520946	0.0310552
AK4	1.0997	0.803432	1.1075	0.605288	0.420734	0.43055	-0.518019	0.0176641
SIVA1	1.49954	1.38293	1.35165	0.838938	0.835428	1.0074	-0.51745	0.002455
ASAP2	-0.102909	-0.421003	-0.138906	-0.541379	-0.799405	-0.873531	-0.517165	0.022072
PAN3	-0.733561	-1.07832	-0.77629	-1.26751	-1.47216	-1.39948	-0.516994	0.0232877
APOL6	-0.391767	-0.562386	-0.20001	-0.6778	-1.11929	-0.907412	-0.516781	0.0369164
SCML1	-1.08281	-1.22118	-1.02384	-1.54421	-1.79902	-1.53314	-0.516177	0.0109908
TTC26	-0.318185	-0.399928	-0.358559	-1.04704	-0.742243	-0.833483	-0.515363	0.0233962
OGFRL1	1.70573	1.55356	1.27068	1.06657	1.03086	0.888529	-0.514668	0.0404008
IBTK	0.0581316	0.0563327	0.00867478	-0.599375	-0.380683	-0.438741	-0.513979	0.0119898
KAT6A	-0.644453	-0.725677	-0.436068	-1.02204	-1.12589	-1.19997	-0.513899	0.0116968
ZFP37	-0.403244	-0.605019	-0.522112	-1.23349	-0.990633	-0.845009	-0.512919	0.0276688
ATP5L	1.46173	1.64751	1.62118	1.08101	0.912197	1.19935	-0.512619	0.00972479
ZNF808	-0.407892	-0.793774	-0.406421	-0.804481	-1.09694	-1.24145	-0.511595	0.0482792
USP47	-0.535112	-0.652507	-0.427797	-1.1891	-0.938362	-1.02247	-0.511505	0.00675876
DNAJC24	0.868145	0.664391	0.653404	0.258971	0.196718	0.202695	-0.509185	0.0130798
LOC646719	-1.30217	-1.45274	-1.16195	-1.65025	-2.03252	-1.76046	-0.508794	0.0261267
UBTD2	1.17998	1.01983	1.01409	0.516027	0.552658	0.625901	-0.506441	0.00300101
UBE3C	0.454723	0.0657711	0.28096	-0.250439	-0.321715	-0.145683	-0.50643	0.0301072
LARP4B	-0.0194847	-0.335444	-0.161431	-0.602467	-0.724066	-0.707033	-0.505735	0.0191108
ZNF639	0.530595	0.199752	0.202613	-0.168027	-0.223846	-0.19131	-0.505381	0.0415322
KIAA1324L	0.0303126	0.158648	0.174508	-0.468112	-0.393226	-0.290794	-0.5052	0.00192595
ZNF816-ZNF321P	-1.47892	-1.61421	-1.28894	-1.83198	-2.15907	-1.90475	-0.504573	0.0211694
ANGEL2	-0.271556	-0.612615	-0.18077	-0.749956	-1.07413	-0.753111	-0.504085	0.0432665
MPP5	-0.208074	-0.274524	-0.259114	-0.599404	-0.808726	-0.837349	-0.501255	0.0164079
SMC5	-1.31185	-1.42321	-1.00575	-1.84928	-1.85676	-1.5344	-0.499876	0.0393065
RGS3	0.196027	0.0130965	0.192355	-0.405855	-0.419643	-0.272329	-0.499768	0.0034709
THAP2	0.428612	0.169651	0.231691	-0.19448	-0.392702	-0.0800248	-0.499054	0.0149413
LARP4	-0.378145	-0.726096	-0.548856	-1.01502	-1.14938	-0.98437	-0.498557	0.0220242
PPARGC1B	-1.4442	-1.65119	-1.35957	-1.8719	-1.94874	-2.12833	-0.498005	0.0128909
MAPK1	0.268132	0.0100922	0.303639	-0.274431	-0.362729	-0.273965	-0.497663	0.0242143
PDS5A	-0.243852	-0.310911	-0.103846	-0.69895	-0.725643	-0.726938	-0.49764	0.0131955
FAR1	-0.578945	-0.807471	-0.488768	-1.11954	-1.19215	-1.05578	-0.497425	0.0218568
CLIC4	0.777085	0.503206	0.699172	0.287003	0.12865	0.0737827	-0.496676	0.00993679
SAMD9L	-0.859942	-1.06653	-0.728743	-1.18515	-1.3931	-1.56626	-0.496433	0.0288105
BRMS1L	0.446434	0.256133	0.0943179	-0.165589	-0.306472	-0.216042	-0.494996	0.0266644
DR1	0.942235	0.817514	0.846344	0.419733	0.384442	0.317657	-0.494754	0.000650753
FAM217B	0.399037	0.115268	0.420855	-0.0998284	-0.403027	-0.0455087	-0.494508	0.0297736
SENP7	-1.23086	-0.929691	-0.951431	-1.74648	-1.49865	-1.34955	-0.494234	0.0320992
PAPOLA	1.23229	0.856139	1.19265	0.650456	0.558342	0.590401	-0.49396	0.0476732
LINC00601	1.20515	0.836359	1.01102	0.347156	0.642475	0.582109	-0.493595	0.025151
HIVEP2	-0.72177	-1.12971	-0.710116	-1.21261	-1.47521	-1.35442	-0.493546	0.0494402
ZCCHC10	0.19085	0.341717	0.505112	-0.266471	-0.126611	-0.0456506	-0.492137	0.0144544
ARFGEF2	-0.333427	-0.788561	-0.610882	-0.90384	-1.14149	-1.16165	-0.491369	0.0441121
ATAD2B	-1.09404	-1.07595	-1.01891	-1.61754	-1.41033	-1.63217	-0.49038	0.014084
SMARCA5	-0.374806	-0.427654	-0.171136	-0.890141	-0.699215	-0.854821	-0.490193	0.00901776
ZEB2	-0.428228	-0.803116	-0.393947	-1.10257	-1.13071	-0.860135	-0.489372	0.0433108
THAP1	0.804252	0.785433	1.00136	0.181996	0.619236	0.322293	-0.489174	0.042917
RRP15	0.218414	0.116007	0.349561	-0.332149	-0.307497	-0.140892	-0.488173	0.00592417
KMT2C	-1.63371	-1.81844	-1.40825	-2.15867	-2.00026	-2.15657	-0.485037	0.0385657
RAB40B	1.06347	1.04654	1.15355	0.599617	0.52936	0.685229	-0.483118	0.00143238
NEMF	-0.770986	-0.990645	-0.560193	-1.25803	-1.34251	-1.16767	-0.482131	0.0452609
TNKS2	-0.701867	-1.06603	-0.857678	-1.25139	-1.50258	-1.31656	-0.481653	0.0245226
TRIQK	1.16763	0.813011	1.01012	0.472769	0.471833	0.603797	-0.480788	0.0282538
CETN3	0.809583	0.749062	0.588321	0.167735	0.149415	0.387578	-0.480746	0.00940354
FBXO21	-0.139302	-0.292582	-0.16463	-0.756952	-0.614023	-0.664108	-0.479523	0.00172798
LIX1L	0.879696	0.620875	0.791048	0.385112	0.437729	0.0327183	-0.478687	0.0426707
CEP135	-1.48019	-1.42236	-1.27384	-2.09184	-1.82606	-1.69349	-0.478334	0.035866
CCDC117	0.344674	0.343602	0.321127	-0.133772	-0.162397	-0.128553	-0.478042	7.83257e-06
TNKS	-0.495978	-0.677664	-0.501973	-0.96805	-1.06319	-1.07674	-0.477452	0.00500189
RMI1	-0.133758	-0.281859	-0.275427	-0.606119	-0.848115	-0.669088	-0.477426	0.00798303
HIST1H2BN	1.01483	1.05936	0.785344	0.269411	0.498094	0.660687	-0.477116	0.0316416
TMEM81	-0.422487	-0.684022	-0.839723	-1.25924	-1.08841	-1.02396	-0.475127	0.039102
NAPB	-0.842069	-1.20875	-1.02391	-1.42053	-1.68672	-1.39221	-0.474914	0.0289917
PGM2L1	-0.589848	-0.922564	-0.619193	-1.15653	-1.19049	-1.20922	-0.474876	0.0441237
IMPACT	0.653805	0.523004	0.575466	0.138825	0.18909	0.00105664	-0.474434	0.0035206
EIF4E	0.549285	0.505417	0.726846	0.146558	0.063626	0.1525	-0.472955	0.0104516
OTULIN	0.309441	0.016509	0.174709	-0.206488	-0.277214	-0.432717	-0.472359	0.0133374
SSH2	-0.750716	-0.88473	-0.662412	-1.24541	-1.4158	-1.05345	-0.472268	0.0258361
DENND4C	-0.509013	-0.515057	-0.399394	-0.858591	-0.99093	-0.989738	-0.471932	0.00135418
TTL	0.903481	0.543737	0.689517	0.483241	0.182712	0.0580906	-0.470897	0.047144
BNIP3L	1.08432	0.745003	0.940213	0.516488	0.479617	0.361269	-0.47072	0.0250905
TAF9B	0.606389	0.450399	0.639085	0.13934	0.0792049	0.0688875	-0.46948	0.00820172
PFKFB2	-1.26093	-1.24036	-1.24394	-1.69627	-1.69876	-1.75817	-0.469318	0.000802063
ARID5B	-0.606948	-0.827162	-0.687706	-1.21682	-1.05656	-1.25388	-0.46848	0.00613504
ATMIN	1.37032	1.0592	1.16707	0.832043	0.676927	0.684722	-0.46763	0.0190062
RCBTB1	-0.535007	-0.692048	-0.694365	-1.07263	-1.04989	-1.19875	-0.466616	0.00281703
HSPB11	1.30689	1.26626	1.38364	0.769379	0.862186	0.92683	-0.466129	0.00167897
MTPN	1.48445	1.20452	1.33142	1.07091	0.766667	0.78542	-0.465798	0.0230929
CREBL2	1.05423	0.94099	1.22872	0.611262	0.53998	0.675771	-0.465644	0.0172042
PDK3	-0.201318	-0.338097	-0.316752	-0.582743	-0.822465	-0.846502	-0.465181	0.0165358
MSANTD4	-0.038686	-0.0496948	-0.0692311	-0.460093	-0.635549	-0.457283	-0.465104	0.0140933
PRDM2	-0.706353	-0.987975	-0.950454	-1.22627	-1.54806	-1.26561	-0.465056	0.0265958
CXXC5	0.807125	0.629156	0.540123	0.154706	0.0537764	0.375693	-0.464076	0.0209888
STARD7	0.807591	0.659947	0.813763	0.425855	0.302955	0.162551	-0.463313	0.0102696
CEP83	-0.413751	-0.340431	-0.122444	-0.910025	-0.737175	-0.618244	-0.462939	0.0191124
GCA	-0.215237	-0.0169867	-0.262335	-0.701324	-0.577378	-0.600733	-0.461625	0.0123716
YES1	1.07528	0.991931	1.30044	0.580642	0.745619	0.65825	-0.461047	0.0212082
MSRB3	0.264478	0.104492	0.3237	-0.292538	-0.161926	-0.235685	-0.46094	0.00733154
MACF1	-1.77344	-1.87071	-1.64664	-2.24984	-2.36347	-2.05992	-0.460811	0.0164429
IPO8	-0.272101	-0.511931	-0.331118	-0.832195	-0.885505	-0.77923	-0.460593	0.0131183
JAZF1	1.02741	0.906745	1.27261	0.732304	0.383097	0.710303	-0.460355	0.0420451
SREK1	-1.08022	-1.16813	-1.22263	-1.53754	-1.57678	-1.73187	-0.458402	0.00460083
ZNF772	-0.31137	-0.388658	-0.33229	-0.710199	-0.730773	-0.964997	-0.457884	0.0235166
GNAS-AS1	0.735932	0.653422	0.655384	0.385044	0.020146	0.268552	-0.456999	0.0440527
APC	-0.928067	-1.13929	-0.882469	-1.45016	-1.40431	-1.46614	-0.456931	0.0237784
KIF20B	-0.466555	-0.538562	-0.16949	-0.921886	-0.916989	-0.705432	-0.456567	0.0349557
LPIN2	-0.437656	-0.567261	-0.379231	-1.11747	-0.797229	-0.838911	-0.456487	0.0265204
RBM47	-0.225954	-0.53413	-0.324374	-0.788483	-0.940848	-0.720795	-0.455223	0.018506
ARF6	0.651656	0.432955	0.572671	0.0317998	0.0927974	0.167052	-0.455211	0.00669181
RCOR1	-0.240372	-0.543328	-0.306824	-0.685478	-0.865834	-0.904825	-0.455204	0.0192135
EEF1E1-BLOC1S5	1.28152	1.36132	1.26855	0.967359	0.85381	0.729857	-0.453454	0.0120582
RAD17	0.439845	0.313069	0.151418	-0.0748928	-0.159466	-0.218504	-0.452398	0.0175476
ZNF254	-0.334406	-0.41345	-0.467063	-0.920538	-0.793305	-0.854878	-0.451267	0.00107219
ARHGAP18	0.321692	0.203707	0.377522	-0.0775728	-0.281663	-0.0906134	-0.450923	0.00673994
AHNAK	-3.00951	-2.86397	-2.9254	-3.43466	-3.44096	-3.27525	-0.450664	0.00342078
CNTLN	0.195462	0.308629	0.207474	-0.289234	-0.190275	-0.158514	-0.449862	0.00111743
MYCBP2	-1.03117	-1.14477	-0.896564	-1.47785	-1.40883	-1.53466	-0.449608	0.0116668
INIP	0.579168	0.795703	0.396646	0.0675566	0.123667	0.232602	-0.44923	0.0442402
AKAP7	0.60068	0.651758	0.547738	0.11567	0.0325126	0.30577	-0.448741	0.0205893
ZBTB33	-0.171688	-0.511143	-0.156616	-0.622136	-0.79231	-0.770323	-0.448441	0.0430803
PUM1	-0.762862	-0.778747	-0.611077	-1.40313	-1.03634	-1.05775	-0.448176	0.0464315
FGF12	0.984538	0.963675	1.13946	0.580096	0.650897	0.51501	-0.447223	0.00395182
CCNT2	-1.36797	-1.62546	-1.3197	-1.73785	-2.0536	-1.861	-0.44644	0.0278383
DOCK9	-0.451162	-0.743551	-0.348964	-1.01589	-1.07487	-0.790491	-0.445858	0.0429487
ZNF614	-0.330966	-0.540679	-0.336282	-0.850702	-0.872769	-0.821681	-0.445742	0.0194004
KIF1B	-0.561834	-0.811419	-0.481777	-0.984936	-1.0396	-1.16689	-0.445467	0.0276113
ZKSCAN2	-0.528174	-0.692249	-0.426847	-1.06513	-1.08017	-0.838302	-0.445445	0.015487
ZNF611	-0.335112	-0.687889	-0.525448	-0.937588	-0.794791	-1.15183	-0.445254	0.0376342
ZMYM2	-0.558629	-0.882561	-0.525982	-1.0239	-1.15738	-1.12139	-0.445169	0.0470997
SNRK	-0.296203	-0.575178	-0.422371	-1.02405	-0.782607	-0.821023	-0.444642	0.0157799
RPS6KA2	0.177326	0.173934	0.321286	-0.306101	-0.315484	-0.0381719	-0.444101	0.0221755
MAT2B	0.711745	0.529987	0.716093	0.19681	0.158158	0.273434	-0.443141	0.00712099
SNAPC3	0.413056	0.192061	0.382235	-0.111898	-0.210703	-0.01935	-0.4431	0.00842284
KRBOX4	-0.146223	-0.502221	-0.378939	-0.683933	-0.897465	-0.774444	-0.44282	0.0310362
SLK	-0.498107	-0.678189	-0.31376	-0.946055	-0.971844	-0.900216	-0.442686	0.0473433
ZBTB6	-0.196649	-0.388567	-0.0240705	-0.694148	-0.624504	-0.61751	-0.442292	0.0459907
JPH1	-0.307764	-0.389261	-0.126675	-0.634221	-0.744164	-0.763062	-0.439249	0.0151662
COQ10B	0.876915	0.768664	0.863187	0.319848	0.411766	0.459995	-0.439052	0.001377
FOXO3	-0.361389	-0.598723	-0.196708	-0.846195	-0.726787	-0.898044	-0.438069	0.0475268
OPA1	-0.057978	-0.256108	-0.0972782	-0.63585	-0.612291	-0.475547	-0.437441	0.00564498
CASP8AP2	-1.17573	-1.48502	-1.12118	-1.563	-1.84569	-1.68519	-0.437315	0.0400509
ANKRD40	0.287377	0.0256311	0.371057	-0.211372	-0.240981	-0.173757	-0.436725	0.0480819
OSGIN2	0.881344	0.901382	1.1359	0.568549	0.473548	0.566457	-0.43669	0.0220464
RAP2C	0.79699	0.761946	0.877736	0.437853	0.266332	0.425392	-0.435699	0.00477843
RCAN1	0.339297	0.115996	0.217477	-0.174867	-0.365677	-0.0934414	-0.435585	0.0149283
RBBP9	1.06641	0.889185	0.896316	0.635733	0.415128	0.496824	-0.434742	0.00760586
ZNF644	-0.193937	-0.380592	-0.262232	-0.78566	-0.619272	-0.73464	-0.434271	0.00423323
LINC01123	-1.28426	-1.69298	-1.42194	-1.91237	-2.03159	-1.75721	-0.433994	0.0472891
BOLA1	0.747847	0.576775	0.652256	0.22423	0.139161	0.31242	-0.433689	0.00351967
ZNF217	-0.81886	-1.22768	-0.954545	-1.27693	-1.53416	-1.48949	-0.433166	0.0476913
CLHC1	-1.63291	-1.76554	-1.59829	-2.00471	-2.24477	-2.03291	-0.428553	0.0128338
HLTF	-1.22323	-1.08186	-0.904099	-1.65855	-1.40811	-1.42641	-0.427958	0.0258239
LOC103021295	0.821511	0.718119	0.428999	0.329989	0.130899	0.224089	-0.427884	0.0488799
B3GNT5	-0.237274	-0.304789	-0.108114	-0.500297	-0.845751	-0.580973	-0.425615	0.0352742
TTC21B	-0.802545	-1.014	-0.951266	-1.31827	-1.41643	-1.30828	-0.425057	0.00861642
MCUR1	1.4916	1.38045	1.29355	0.842059	1.00902	1.03972	-0.424937	0.00727851
SPTY2D1	-0.453751	-0.526137	-0.240675	-0.992676	-0.697473	-0.80411	-0.424566	0.0250978
COX17	1.63557	1.79642	1.79247	1.4833	1.17043	1.30129	-0.423145	0.0240326
MTR	-1.20948	-1.37361	-1.19602	-1.68246	-1.63022	-1.73341	-0.422326	0.00710393
AP4E1	-0.13593	-0.409359	-0.0133902	-0.6911	-0.43818	-0.696297	-0.4223	0.0484159
RAB11FIP1	-0.540505	-0.644863	-0.353488	-0.972723	-0.996179	-0.835523	-0.421857	0.0202757
FAM107B	1.17832	1.05329	1.13761	0.78331	0.586892	0.734204	-0.421602	0.00649869
ATP6V1E2	0.486879	0.769673	0.707157	0.20178	0.191708	0.305805	-0.421472	0.0252421
LANCL1	0.117001	0.0659755	0.123776	-0.227974	-0.344242	-0.383427	-0.420798	0.00597197
AFF1	-0.774794	-1.09792	-0.795481	-1.10904	-1.37453	-1.44682	-0.42073	0.0453614
API5	0.179998	0.155177	0.233914	-0.229597	-0.260701	-0.199053	-0.41948	0.000207843
HAUS2	0.906351	0.957645	0.758029	0.438162	0.548408	0.377261	-0.419398	0.00631531
RAB31	1.85767	1.60235	1.70115	1.50093	1.18025	1.22259	-0.419133	0.0323528
ATM	-1.802	-2.02008	-1.73386	-2.09836	-2.35528	-2.35958	-0.419092	0.0264842
UBR3	-1.08821	-1.04039	-0.767062	-1.4957	-1.40902	-1.2441	-0.417718	0.0321437
EXOC8	-0.779048	-0.938285	-0.865038	-1.17149	-1.25189	-1.41147	-0.417494	0.0112952
TRIM6	-0.359516	-0.479641	-0.428486	-1.02068	-0.717925	-0.779666	-0.416876	0.0330949
HNRNPA3	-0.285373	-0.241015	-0.0521136	-0.791061	-0.591455	-0.443702	-0.415906	0.0328634
PEX13	0.160408	0.0296753	0.18587	-0.381722	-0.261371	-0.228191	-0.415745	0.00348519
RRAS2	0.797944	0.907274	0.650317	0.246097	0.433081	0.429194	-0.415721	0.0136133
TOMM20	0.432543	0.588838	0.514213	0.0187786	0.161969	0.11027	-0.414859	0.00257811
MAPKAPK5	0.669924	0.564979	0.552771	0.211274	0.132648	0.201728	-0.414008	0.00141778
ECT2	-0.241275	-0.445985	-0.0586072	-0.609263	-0.815821	-0.555605	-0.411608	0.0455721
AIDA	1.74829	1.55703	1.55772	1.33554	1.16967	1.12385	-0.411325	0.0104474
TMEM133	-0.385411	-0.691138	-0.442549	-0.764426	-0.886183	-1.10193	-0.411148	0.0393241
TOMM70A	-0.234915	-0.212553	-0.176665	-0.678955	-0.612338	-0.56612	-0.411094	0.00154445
GPD2	-0.345196	-0.551702	-0.496802	-0.747121	-0.958448	-0.921357	-0.411075	0.0102556
FAM92A1	-0.14112	-0.0817683	-0.107552	-0.468608	-0.430948	-0.663966	-0.411027	0.0243931
KLHDC10	0.324284	0.0285718	0.200562	-0.0761253	-0.321229	-0.281307	-0.410693	0.0236163
PALLD	-0.131861	-0.257661	-0.0275982	-0.516909	-0.628914	-0.501731	-0.410144	0.0104948
AKAP12	-0.769762	-0.987456	-0.77598	-1.3181	-1.21526	-1.22817	-0.409441	0.0164687
NET1	0.53519	0.626873	0.785336	0.0917785	0.249591	0.379472	-0.408852	0.0215821
RBBP8	0.84365	0.582787	0.822106	0.350968	0.334118	0.338249	-0.408403	0.0389978
TRIM45	-1.51756	-1.60115	-1.41838	-1.88218	-2.03847	-1.84162	-0.408391	0.00724545
EGLN1	0.573185	0.361618	0.617565	0.18357	0.0351811	0.108861	-0.408252	0.0188074
CCDC61	-0.661782	-0.654572	-0.611015	-1.14306	-0.999637	-1.0079	-0.407743	0.00739912
SETX	-1.23133	-1.23383	-0.938969	-1.59238	-1.50074	-1.53418	-0.407725	0.0448029
FAM120C	-0.799463	-0.697597	-0.65937	-1.20374	-1.21968	-0.955964	-0.407652	0.0248288
ANKRD32	-0.0331564	-0.240685	-0.050617	-0.404695	-0.564623	-0.577646	-0.407502	0.0100051
ZNF283	-0.114322	-0.116767	-0.134782	-0.484364	-0.694119	-0.402927	-0.40518	0.0422223
FYTTD1	0.789915	0.80803	0.877665	0.390755	0.450694	0.419542	-0.404873	0.000530473
AMOTL1	-0.464178	-0.72297	-0.485148	-0.842092	-1.11106	-0.930825	-0.403893	0.0244898
PHF2	-0.626788	-0.794207	-0.451459	-1.03738	-1.07243	-0.973186	-0.403517	0.0458189
ZNF33A	-0.364989	-0.595724	-0.380618	-0.770021	-0.927999	-0.851025	-0.402571	0.0153564
TLK2	0.367735	0.232642	0.121928	-0.239853	-0.0583366	-0.185037	-0.401844	0.0126543
MTHFS	1.20759	1.31181	1.09984	0.825833	0.760185	0.828054	-0.401722	0.0139968
SERP1	1.45715	1.32697	1.12682	0.986465	0.811438	0.908118	-0.401641	0.0337167
VAMP7	1.48543	1.34767	1.25608	0.957679	0.838901	1.08859	-0.401339	0.0151965
CHRAC1	1.26671	1.56541	1.55235	0.93791	1.04293	1.20174	-0.40063	0.0345349
MAP2K4	0.784199	0.558997	0.72166	0.273512	0.173707	0.416045	-0.400531	0.0146734
NUDT21	0.617384	0.5028	0.618991	0.172791	0.226414	0.139331	-0.400213	0.00180626
PKI55	-0.649016	-0.448041	-0.665067	-1.04703	-0.995744	-0.918498	-0.399717	0.0143137
OXSR1	-0.137247	-0.428089	-0.171888	-0.692402	-0.723616	-0.518839	-0.399211	0.028202
MDM1	-0.90959	-0.927445	-0.853112	-1.21553	-1.35376	-1.31732	-0.398819	0.00311469
MXI1	0.925882	0.648824	0.906885	0.294462	0.391739	0.599952	-0.398479	0.0348462
ZNF451	-0.803807	-1.02536	-0.904496	-1.24221	-1.28889	-1.39714	-0.398193	0.00932336
WSB2	1.94483	1.96716	1.69477	1.55129	1.36454	1.4966	-0.398111	0.0248893
RPLP0	2.51766	2.63163	2.40884	2.01359	2.02412	2.32699	-0.397811	0.0393615
RASA1	-0.632886	-0.978567	-0.92106	-1.18572	-1.16368	-1.37451	-0.397135	0.044003
UBR1	-0.960515	-1.11718	-0.904907	-1.28427	-1.5422	-1.34709	-0.396984	0.018018
TOP2B	-0.370006	-0.35513	-0.118926	-0.729039	-0.631922	-0.666812	-0.39457	0.0291655
CRLF3	-0.175143	-0.46077	-0.172598	-0.697328	-0.575679	-0.719009	-0.394501	0.0368464
RABEP1	0.490293	0.261233	0.263987	-0.117265	-0.0118671	-0.0384538	-0.394367	0.0223018
NAA50	1.00803	0.837921	0.977962	0.592496	0.439431	0.610731	-0.393753	0.00646564
ZNF33B	-0.448862	-0.698407	-0.638966	-0.998404	-1.01506	-0.951767	-0.392998	0.0286733
SEPT10	0.676725	0.744947	0.623033	0.35374	0.175764	0.337173	-0.392676	0.00720925
OXCT1	-0.247401	-0.28955	-0.0217578	-0.566244	-0.694358	-0.472769	-0.391554	0.0227088
PAPSS2	0.0742588	0.0725496	0.215766	-0.291481	-0.192729	-0.325598	-0.390794	0.00356727
SYAP1	0.964777	1.04582	1.20563	0.59472	0.722234	0.731076	-0.389401	0.0144528
RAB18	0.64538	0.624937	0.502321	0.188729	0.320122	0.0993382	-0.38815	0.0102414
POLR3GL	1.02287	0.921062	1.0524	0.609522	0.467491	0.755551	-0.387923	0.0267357
LHFPL2	-0.860553	-1.04567	-0.709997	-1.14331	-1.41889	-1.21679	-0.387586	0.0395744
HSPA2	-0.421326	-0.415146	-0.275463	-0.819976	-0.841053	-0.612435	-0.387176	0.0157723
ALKBH5	1.13201	0.864136	1.05501	0.810041	0.564463	0.51593	-0.386908	0.0337575
AMD1	1.16535	1.09763	1.23698	0.942355	0.659677	0.737229	-0.386901	0.0279315
PCNP	1.22398	1.13903	1.28815	0.860977	0.765875	0.864596	-0.386567	0.00267237
INPP5A	1.12531	1.04444	0.930256	0.548196	0.762655	0.634374	-0.384926	0.0104556
ENOPH1	0.896223	0.882496	0.96104	0.470347	0.419562	0.695222	-0.384876	0.0367793
GRB10	-0.00570484	-0.229868	-0.0055614	-0.4983	-0.57912	-0.318126	-0.384803	0.0231553
MZT1	1.38125	1.24347	1.39783	0.958024	0.961413	0.952988	-0.383375	0.0157108
CCDC109B	1.22612	1.17569	1.34331	0.913295	0.851849	0.831873	-0.3827	0.00677273
SPC24	0.628231	0.491611	0.454687	0.0770509	0.135372	0.215738	-0.382123	0.00554318
ZNF197	0.30535	0.113019	0.157746	-0.182537	-0.159788	-0.227396	-0.381945	0.0146378
LOC729080	1.26695	1.58163	1.51337	1.25751	1.03085	0.927827	-0.38192	0.0488702
TWF1	1.15588	1.11311	1.24517	0.702491	0.76611	0.900413	-0.381714	0.00815125
ERCC4	-0.182075	-0.318873	-0.0293516	-0.697776	-0.522044	-0.451528	-0.38035	0.027464
CASP7	0.492734	0.395369	0.479714	0.110733	0.000164889	0.116147	-0.380257	0.00171573
BAG5	0.330022	0.111414	0.366348	-0.148798	-0.169208	-0.0121895	-0.379327	0.0221073
ZFYVE16	-1.34418	-1.37928	-1.30558	-1.63236	-1.77856	-1.75439	-0.378759	0.00573425
SGOL2	-0.447119	-0.675461	-0.592304	-1.13958	-0.889679	-0.821047	-0.378473	0.0382866
WDR26	-0.297536	-0.637012	-0.464926	-0.825335	-0.924454	-0.783143	-0.377819	0.0449852
PRR14L	-0.865016	-1.08157	-0.851556	-1.29533	-1.30119	-1.3341	-0.377491	0.0339859
TBC1D30	0.13592	0.0491265	0.03491	-0.294432	-0.448991	-0.168178	-0.377186	0.0304522
C5orf30	0.241309	0.199474	0.269425	-0.0519996	-0.28699	-0.0814327	-0.376877	0.0291816
GINS1	0.278509	0.13319	0.358429	-0.0259319	-0.0901059	-0.243308	-0.376491	0.0150817
SMIM14	1.14538	1.03001	1.0403	0.608646	0.670512	0.809208	-0.375774	0.00944235
AP1S2	1.17163	1.12933	0.915635	0.87085	0.594278	0.626378	-0.375029	0.0339646
DNAJC16	-1.24382	-1.37958	-1.11569	-1.49473	-1.60116	-1.76817	-0.374993	0.0272642
BAZ2B	-1.49709	-1.45198	-1.21574	-1.86656	-1.77079	-1.65127	-0.374606	0.0294203
RIPK2	0.906801	0.777201	0.882521	0.453074	0.45874	0.532171	-0.374179	0.00261976
EEF2K	-1.30239	-1.47151	-1.28099	-1.88442	-1.54174	-1.74951	-0.373592	0.0430869
PMAIP1	0.761264	0.623089	0.876764	0.302425	0.296963	0.541921	-0.373269	0.0271223
FECH	0.37384	0.441227	0.655776	0.259284	0.0697719	0.0235745	-0.372738	0.0299
RWDD4	1.17117	1.14231	1.17302	0.751277	0.679951	0.937989	-0.372429	0.0381868
ARL4A	1.10413	0.938431	0.937668	0.674269	0.614832	0.57539	-0.371913	0.00939441
WDR11	-0.78911	-0.77758	-0.637259	-0.980963	-1.29855	-1.0401	-0.371887	0.043382
DDX60	-0.985592	-0.952248	-0.786452	-1.32899	-1.33656	-1.17139	-0.370883	0.0109842
URI1	0.870648	0.758969	0.774782	0.42055	0.337978	0.533589	-0.370761	0.00864363
COA5	0.129468	0.349002	0.231149	-0.0167114	-0.26922	-0.116579	-0.37071	0.0195043
SH3BP5-AS1	-0.281778	-0.439661	-0.441899	-0.885527	-0.782634	-0.606733	-0.370519	0.0248699
WDHD1	-0.750844	-0.703989	-0.601237	-1.20613	-1.01889	-0.942468	-0.370473	0.0234931
TMEM241	0.804852	0.517709	0.475357	0.333698	0.105433	0.247984	-0.370268	0.0485445
KIAA1841	-0.174276	-0.53278	-0.335975	-0.722094	-0.592909	-0.837372	-0.369782	0.0491521
UBE2Q2	1.2675	1.05088	1.31735	0.9455	0.700313	0.887963	-0.367319	0.0295502
MAGI3	-0.763834	-0.840366	-0.86321	-1.07084	-1.17991	-1.31674	-0.366694	0.0225396
AGPS	0.321819	0.187285	0.360592	-0.0574344	-0.0927031	-0.0781289	-0.365988	0.0170523
FAM126A	-0.04096	-0.291735	-0.0369073	-0.307497	-0.605214	-0.554619	-0.365909	0.0430747
ATG12	0.66636	0.639431	0.637047	0.222357	0.366711	0.257179	-0.36553	0.0110669
DCTN4	0.373223	0.139992	0.302801	-0.106425	-0.151363	-0.0210043	-0.364936	0.0174684
CCNG2	0.122201	0.0661549	0.0896098	-0.2956	-0.252789	-0.268364	-0.364906	9.17744e-05
PGGT1B	0.486259	0.589107	0.508366	0.206051	0.0935746	0.190486	-0.36454	0.00158315
DIP2B	-0.760391	-0.858987	-0.647985	-1.10115	-1.11358	-1.14508	-0.364148	0.0228146
PI4K2B	0.741601	0.68627	0.742446	0.424985	0.223013	0.430182	-0.364046	0.0265449
KRR1	0.517655	0.485162	0.448699	0.0142673	0.149836	0.197932	-0.36316	0.0138437
SDE2	-0.49937	-0.53444	-0.287839	-0.878926	-0.677506	-0.851931	-0.362238	0.023494
MLF1	1.1097	0.974161	1.03376	0.587469	0.67505	0.768536	-0.362188	0.00645154
SLC25A40	-0.484488	-0.613896	-0.59495	-0.838913	-0.990881	-0.94995	-0.362137	0.00414957
GPBP1	-0.156563	-0.298664	-0.136017	-0.55466	-0.600593	-0.520708	-0.361572	0.00945829
ENOX2	0.721421	0.601731	0.625681	0.370424	0.220846	0.273482	-0.361361	0.00353751
BTF3L4	0.674247	0.505973	0.748823	0.203993	0.164534	0.479134	-0.360461	0.047119
TRAPPC11	-0.432468	-0.672865	-0.534417	-0.986425	-0.824854	-0.909047	-0.360192	0.0169385
PPP2R5A	0.641005	0.394275	0.541928	0.181759	0.0794392	0.236138	-0.359957	0.0187379
IPO7	0.0606095	0.24531	0.112037	-0.310239	-0.0606641	-0.287838	-0.358899	0.0255395
C11orf57	0.938478	0.61521	0.673489	0.458967	0.285034	0.407614	-0.358521	0.0492769
EIF3J-AS1	-0.265482	-0.341318	-0.492755	-0.645295	-0.730939	-0.79499	-0.357223	0.0154569
PDCL	0.276281	0.124347	0.393315	-0.0455394	-0.0990948	-0.13225	-0.356943	0.034301
BRCC3	0.53681	0.507568	0.731129	0.163229	0.173656	0.369559	-0.356354	0.0214536
BIRC6	-1.33385	-1.36401	-1.23662	-1.48694	-1.75272	-1.76358	-0.356252	0.0429101
NPR3	-0.220658	-0.508908	-0.239033	-0.634254	-0.746328	-0.656625	-0.356203	0.0486463
EBF1	-0.732191	-0.681419	-0.522592	-1.03137	-0.964073	-1.00818	-0.355807	0.0220516
STXBP5	-0.597293	-0.87584	-0.661598	-1.08121	-0.9872	-1.13198	-0.355221	0.0336133
CSPP1	-1.51409	-1.53904	-1.27794	-1.71632	-1.94576	-1.73463	-0.355215	0.0336645
MOB1A	1.08929	0.808322	0.918589	0.673199	0.545237	0.532631	-0.355045	0.0299521
GNPNAT1	1.16787	1.19066	1.19876	0.906297	0.774955	0.811853	-0.354731	0.00899033
PTEN	0.683084	0.460611	0.631099	0.267072	0.164765	0.28204	-0.353639	0.0177695
PHF20	-0.526474	-0.502182	-0.417492	-0.910831	-0.680245	-0.912596	-0.352508	0.030029
FAM101B	1.32916	1.32525	1.58055	1.00762	1.018	1.15941	-0.349973	0.0333065
CEP104	0.556228	0.242944	0.504548	0.0783393	0.00181238	0.174824	-0.349581	0.0493122
CCNT1	-1.05118	-1.26851	-0.937683	-1.40047	-1.55557	-1.3494	-0.349356	0.0477619
LYRM4	1.43511	1.48221	1.43938	1.02585	1.02381	1.25897	-0.349354	0.0421469
GLIDR	0.227665	0.0847848	0.279272	-0.0459354	-0.251187	-0.157943	-0.348929	0.0137138
PRKCI	0.151574	0.0558762	0.315081	-0.30741	-0.173469	-0.0400132	-0.347807	0.0323744
FOPNL	1.0638	1.02711	1.18695	0.613143	0.808904	0.816193	-0.346544	0.0163705
ZNF559	-0.451339	-0.663849	-0.649955	-0.84664	-0.895343	-1.05668	-0.344506	0.0213366
RFK	1.23294	1.51569	1.4385	0.978042	1.05605	1.11998	-0.34435	0.0371192
MPV17L	0.757264	1.07833	0.994281	0.707702	0.517152	0.572364	-0.344218	0.0486997
DYNLT3	1.68836	1.56735	1.55061	1.30931	1.24021	1.225	-0.343934	0.00492148
OIP5-AS1	1.84923	1.9112	1.63235	1.41969	1.52619	1.41668	-0.343405	0.0398585
MYO5A	-0.639615	-0.602179	-0.399666	-0.720686	-0.923039	-1.0259	-0.342723	0.0441614
UBE2J1	1.44895	1.30038	1.5104	1.0769	0.957137	1.2022	-0.341162	0.023007
ORC6	0.122107	0.0959195	0.258693	-0.318369	-0.183547	-0.0413238	-0.339987	0.030407
COMMD2	1.12323	0.897657	0.953837	0.61989	0.579197	0.758027	-0.339203	0.0190503
PPP2R5C	1.23994	1.09416	1.27887	0.784461	0.854678	0.956552	-0.339089	0.0110947
ARL8B	0.813965	0.566785	0.672389	0.398788	0.274964	0.36576	-0.337876	0.0247998
PLS1	-0.461554	-0.556444	-0.517934	-0.839863	-0.918861	-0.789854	-0.337549	0.00266399
DTWD2	0.759015	0.797565	0.938166	0.4408	0.503021	0.539197	-0.337243	0.0116115
FBXO33	-0.351572	-0.45192	-0.2426	-0.52318	-0.808669	-0.7163	-0.334019	0.0369087
DNA2	-1.02966	-1.16855	-0.942784	-1.27789	-1.4808	-1.38095	-0.332882	0.0199008
ZNF329	0.164178	0.316987	0.371759	-0.019313	-0.0561995	-0.0682286	-0.332222	0.0278338
MARCH5	0.481779	0.46676	0.710765	0.145674	0.153269	0.364584	-0.331926	0.0362612
LOC100507217	1.24423	1.18525	1.12673	0.73541	0.865993	0.962063	-0.330913	0.0208405
CEP44	-0.583546	-0.713391	-0.490186	-0.844267	-1.02833	-0.905136	-0.330205	0.0183913
DOCK11	-0.484344	-0.452392	-0.359097	-0.708892	-0.804846	-0.772178	-0.330028	0.00285263
UBAC2-AS1	0.639743	0.916094	0.791511	0.569146	0.474147	0.314657	-0.329799	0.0392958
LOC339803	1.06967	0.973093	1.01427	0.765548	0.601892	0.701349	-0.329415	0.00758851
PTENP1	0.785924	0.498506	0.715328	0.423869	0.287328	0.302601	-0.328653	0.0437895
NEIL2	0.843565	0.708497	0.953875	0.622245	0.332307	0.565988	-0.328465	0.0471563
PRMT6	0.703842	0.449908	0.606092	0.290586	0.103451	0.381912	-0.327964	0.0416436
KIAA1143	0.834649	0.690232	0.713579	0.415027	0.419187	0.421861	-0.327462	0.018014
FAM8A1	-0.738729	-0.94001	-0.853673	-1.11086	-1.34386	-1.05952	-0.327276	0.0431366
CPSF6	-0.730365	-0.960649	-1.00816	-1.12563	-1.34372	-1.21139	-0.327186	0.041723
SRD5A1	0.721785	0.624427	0.61492	0.361432	0.205497	0.413012	-0.327064	0.0179808
MTPAP	-0.162867	-0.261237	-0.0200418	-0.527517	-0.37511	-0.522663	-0.327048	0.0229068
ETF1	1.0773	0.97143	1.11501	0.739589	0.705225	0.739879	-0.326349	0.012385
GLTP	1.77101	1.81694	1.70698	1.28585	1.48535	1.54615	-0.325857	0.0388918
GNPAT	1.17157	1.06969	1.2822	0.844396	0.754126	0.952165	-0.324256	0.0182494
LOC100093631	-0.620192	-0.705137	-0.459561	-0.845786	-0.990711	-0.917071	-0.322892	0.0268535
SNRPD1	1.24928	1.42129	1.32178	0.955199	0.992903	1.07737	-0.322294	0.00818577
PLEKHA2	0.734948	0.628981	0.781482	0.490937	0.368053	0.322939	-0.321161	0.00916779
HIBADH	0.79232	0.768563	0.699678	0.468957	0.343441	0.484874	-0.321097	0.00642683
RFFL	0.565054	0.318721	0.423954	0.13084	0.183137	0.0310247	-0.320909	0.0259932
BLM	-0.757029	-0.836555	-0.598052	-0.926114	-1.08761	-1.13875	-0.320282	0.0283397
FANCL	-0.56066	-0.548488	-0.646339	-0.988006	-0.764245	-0.961909	-0.319558	0.0304513
THRAP3	-1.16631	-1.10825	-0.927065	-1.438	-1.34345	-1.37881	-0.319541	0.0341858
DCLRE1B	0.484884	0.270454	0.400405	0.0981795	0.0231392	0.0779927	-0.31881	0.0254573
SEC22B	0.599895	0.519954	0.56628	0.286994	0.125284	0.319972	-0.31796	0.02256
U2SURP	-0.680673	-0.777996	-0.506084	-1.03708	-1.00076	-0.878484	-0.317188	0.0365575
LOC100506844	1.22263	1.06801	1.02422	0.868367	0.815323	0.687427	-0.314578	0.01797
PDHX	0.589348	0.324241	0.469768	0.0773891	0.156773	0.206633	-0.314187	0.0365647
MED4	0.678401	0.609915	0.583071	0.225459	0.314518	0.38939	-0.314006	0.0084927
SFXN1	0.809145	0.644862	0.804557	0.426287	0.486901	0.40336	-0.314005	0.0155405
IKBKAP	-0.716992	-0.773413	-0.635886	-1.02203	-1.04642	-0.997552	-0.313236	0.0093419
LARP6	1.32044	1.26525	1.09837	0.86994	0.866139	1.01118	-0.312269	0.0228023
SH3BGRL	1.05965	1.08866	0.980932	0.796614	0.643989	0.753126	-0.31184	0.00674865
C12orf5	0.587094	0.388692	0.520448	0.304199	0.198279	0.0596238	-0.311377	0.0289927
ANKEF1	0.499202	0.440162	0.668136	0.163883	0.1272	0.383992	-0.310808	0.0432661
CAPN7	-0.245418	-0.0731882	-0.130293	-0.514134	-0.464343	-0.401331	-0.310303	0.0102297
PAFAH1B1	-0.0496034	-0.174593	-0.058197	-0.406943	-0.365098	-0.441077	-0.310242	0.00601049
CTCF	-0.28456	-0.286738	-0.0472311	-0.595001	-0.53642	-0.416864	-0.309919	0.0384833
FAM81A	1.86392	1.7448	1.87965	1.44219	1.65052	1.46623	-0.309808	0.022579
KIF15	-0.179263	-0.173116	-0.039427	-0.42972	-0.548336	-0.342709	-0.309653	0.0166366
GCLC	-0.0977636	-0.244652	-0.0282741	-0.53547	-0.461815	-0.301285	-0.309293	0.0305583
FUT11	-1.13695	-1.21659	-1.0129	-1.32431	-1.56528	-1.40326	-0.308804	0.0301993
FBXO22	0.657851	0.927538	0.801532	0.464085	0.626328	0.370666	-0.308613	0.04605
HAUS1	1.0067	1.11031	0.942461	0.822795	0.612457	0.699504	-0.308237	0.0185121
PPP2R3A	-0.441817	-0.671951	-0.585627	-0.989436	-0.826962	-0.807107	-0.308036	0.0262965
RAB2A	0.347692	0.559874	0.517704	0.0772033	0.168342	0.256282	-0.307814	0.0224741
KIF2A	0.0923101	0.136044	0.214689	-0.144045	-0.0970135	-0.238412	-0.307504	0.00530889
APBB2	-0.280524	-0.526597	-0.416717	-0.608425	-0.76064	-0.774286	-0.306504	0.0294536
ZNF286A	-0.0693728	-0.29421	-0.216039	-0.394365	-0.481365	-0.617902	-0.30467	0.0302202
CENPN	1.40316	1.12738	1.27988	0.921048	0.936313	1.04071	-0.304118	0.0443999
UBA2	0.692579	0.545502	0.662055	0.267732	0.341743	0.385808	-0.301618	0.00710263
PRKACB	0.179422	0.0699142	0.310082	-0.0205243	-0.0843079	-0.236152	-0.300134	0.0338578
USP37	-0.700122	-0.905084	-0.668019	-0.983189	-1.08011	-1.10817	-0.299416	0.0374842
DDX6	0.0286879	0.0265643	0.199277	-0.20109	-0.152254	-0.2897	-0.299191	0.0162206
GSKIP	0.937316	0.866253	0.767908	0.566368	0.582881	0.525988	-0.298747	0.0174677
ARL1	0.772921	0.738274	0.859883	0.55836	0.385922	0.537566	-0.29641	0.0144186
FAM114A1	0.210626	0.0473756	0.166545	-0.289726	-0.0847443	-0.0868504	-0.295289	0.0284548
METTL15	0.178587	0.00514896	0.242482	-0.0336741	-0.223112	-0.197998	-0.293668	0.035157
ZNF480	0.557827	0.334255	0.491763	0.0519381	0.282178	0.168937	-0.293597	0.0352878
GTF2I	-0.610436	-0.702507	-0.429436	-0.807326	-0.979457	-0.832894	-0.292432	0.0462566
CBR4	-0.110619	-0.155765	-0.060799	-0.355679	-0.497103	-0.351584	-0.292394	0.011218
TCEB3	0.197073	0.0190458	0.260865	-0.119946	-0.251524	-0.0280834	-0.292179	0.040266
SIRT5	-0.0511217	-0.16654	-0.15282	-0.407703	-0.396484	-0.442733	-0.292146	0.00818197
VTA1	0.758983	0.65929	0.689109	0.325984	0.417466	0.489823	-0.291369	0.0103471
VPS26A	0.646064	0.686763	0.834054	0.422362	0.375863	0.496343	-0.290771	0.0182924
METTL10	0.427277	0.439836	0.509449	0.1506	0.125845	0.229242	-0.290292	0.00227289
DARS2	-0.544068	-0.649504	-0.406418	-0.804903	-0.88723	-0.774941	-0.289028	0.036866
RALB	1.34285	1.2169	1.40281	0.966271	0.980003	1.14943	-0.288955	0.0231172
IDI1	0.393979	0.419523	0.547797	0.077229	0.153311	0.267413	-0.287782	0.0176011
CHCHD7	1.00297	0.923992	0.927427	0.728786	0.559366	0.705709	-0.286843	0.0180306
ARMC1	0.841695	0.695385	0.776639	0.524694	0.360037	0.576897	-0.284031	0.0284263
ABHD5	0.404359	0.363611	0.452142	0.14509	0.0499777	0.176313	-0.28291	0.00533758
MRE11A	-1.10194	-1.09643	-0.920224	-1.42173	-1.29035	-1.25164	-0.281709	0.0241257
HSDL1	0.0852064	0.0327774	0.208095	-0.310454	-0.149618	-0.0580445	-0.281399	0.0411731
ACADSB	0.181282	0.0370648	0.256801	-0.184071	-0.0814828	-0.100585	-0.280429	0.0315469
SYTL5	-0.162992	-0.278033	-0.152764	-0.467759	-0.518576	-0.447716	-0.280088	0.00834626
LOC389641	0.538001	0.53532	0.453608	0.237939	0.298066	0.151072	-0.279951	0.00822008
CROT	-0.875888	-0.662426	-0.74158	-1.0081	-0.98266	-1.12505	-0.278638	0.0260556
CNOT8	0.0840939	0.0779435	0.176087	-0.239879	-0.202799	-0.0546066	-0.27847	0.0211397
DLAT	0.637063	0.503089	0.669127	0.257222	0.330367	0.397015	-0.274892	0.0148217
GID8	0.208832	0.206599	0.0963751	-0.121803	-0.0193223	-0.171079	-0.27467	0.00988832
KLHL7	0.161799	0.0668271	0.0669472	-0.140967	-0.0929039	-0.294366	-0.274604	0.0276591
GUF1	0.123785	0.0296947	0.221423	-0.0793354	-0.221771	-0.146199	-0.274069	0.0192439
DDX52	-0.26182	-0.405729	-0.21932	-0.66056	-0.567128	-0.481259	-0.274026	0.0234726
RAB11A	0.655109	0.592882	0.849348	0.354253	0.401885	0.519198	-0.274001	0.0496225
CPNE3	-0.152162	-0.336725	-0.20643	-0.457648	-0.5072	-0.542645	-0.270725	0.0239812
ATP5A1	0.434953	0.598937	0.58881	0.273378	0.222064	0.318201	-0.269686	0.0201654
ACBD3	0.00871692	0.106509	0.249525	-0.171853	-0.168801	-0.097248	-0.267551	0.0494988
ANAPC4	-0.476006	-0.442205	-0.421524	-0.686206	-0.820261	-0.634909	-0.267214	0.0321267
WTH3DI	0.697953	0.569205	0.564881	0.278033	0.341881	0.412173	-0.26665	0.0106137
MIS18A	0.14718	0.23607	0.2293	-0.0819937	-0.00661931	-0.0972809	-0.266148	0.00265741
POLD2	1.21036	1.39884	1.18428	0.901216	0.992572	1.10229	-0.265802	0.0418343
TCAIM	1.02637	1.03178	1.0892	0.711534	0.858722	0.782256	-0.264946	0.0126447
NDUFA3	1.32898	1.24164	1.08384	0.893231	1.04046	0.927037	-0.264579	0.0448349
BET1	0.917925	0.661804	0.794768	0.517495	0.454698	0.612851	-0.263151	0.0492552
UTP15	-0.0334669	-0.241803	-0.0689361	-0.463352	-0.414735	-0.254459	-0.26278	0.0434611
SELT	0.666393	0.525489	0.735389	0.458786	0.28553	0.400351	-0.260868	0.0327655
AGMAT	0.867676	0.899074	0.910661	0.669258	0.716886	0.510639	-0.260209	0.0478127
CAPZA2	0.898309	0.993325	1.00649	0.814269	0.693406	0.612213	-0.259411	0.0279635
HMGN4	0.840503	0.715636	0.795643	0.545418	0.442669	0.594178	-0.256505	0.0123021
ZNF675	-0.883111	-1.08597	-0.920198	-1.19657	-1.30881	-1.15268	-0.256258	0.0337952
MAP1LC3B	0.995193	0.881446	0.965528	0.795303	0.691516	0.590838	-0.254836	0.0298622
HEATR5A	-0.579912	-0.735879	-0.505255	-0.811724	-0.818083	-0.940924	-0.249895	0.0451737
C10orf88	-0.712128	-0.737247	-0.601123	-1.01461	-0.93566	-0.84857	-0.249447	0.0178552
ABCB10	-0.808394	-0.833749	-0.708028	-1.03237	-1.09345	-0.971889	-0.249182	0.00887844
NLN	0.102546	0.00855702	0.111094	-0.26117	-0.22341	-0.0389996	-0.248592	0.0499326
PDSS2	0.503047	0.571039	0.735882	0.31819	0.309286	0.439283	-0.247736	0.0484288
EID1	0.787235	0.745541	0.948021	0.533399	0.51155	0.693906	-0.247314	0.0430003
MRPL19	0.825314	0.843286	0.859207	0.513254	0.610218	0.667928	-0.245469	0.0276194
ABCD3	-0.571339	-0.400425	-0.48434	-0.674042	-0.798965	-0.718408	-0.245103	0.0190428
ABRACL	1.03215	0.970262	0.989424	0.686267	0.738695	0.832439	-0.244813	0.0171872
TRIM4	-0.060612	-0.0720545	-0.0416145	-0.396422	-0.28296	-0.226546	-0.243882	0.0359921
QDPR	1.08448	1.15302	1.0633	0.86678	0.895781	0.808209	-0.243343	0.00289492
PPP3CA	-0.259291	-0.221764	-0.116149	-0.49098	-0.498136	-0.334386	-0.242099	0.0260297
FDX1	1.11784	1.31881	1.20855	0.904491	1.0305	0.984556	-0.241885	0.0322105
MON1A	0.637639	0.742623	0.841928	0.44533	0.492696	0.560641	-0.241174	0.0347479
TMPO	-0.514858	-0.554319	-0.411089	-0.664181	-0.760269	-0.778502	-0.240895	0.0131861
NEK2	-0.038077	-0.0723657	-0.0423275	-0.322974	-0.282177	-0.269409	-0.240597	0.000524455
RNASEH1	0.907183	0.864452	0.876237	0.628529	0.621226	0.679461	-0.239552	0.000764549
CHMP4C	0.788731	0.920207	0.881956	0.586064	0.558779	0.728362	-0.23923	0.0249344
ANAPC13	1.038	1.17555	1.134	0.88789	0.76496	0.978768	-0.238645	0.0397994
TPM3P9	-0.287957	-0.314728	-0.217184	-0.448532	-0.618027	-0.46441	-0.237033	0.0294676
TXLNA	-0.70254	-0.824652	-0.635933	-0.989608	-0.877902	-1.00632	-0.236901	0.0296691
ZNF845	-0.470628	-0.40117	-0.352864	-0.543015	-0.762609	-0.62807	-0.236344	0.0458635
RIN2	0.157833	0.101701	0.185841	-0.0293129	-0.206075	-0.0251615	-0.235308	0.0431386
BUB3	0.112372	0.166601	0.129793	-0.0657626	-0.129499	-0.0974623	-0.23383	0.000724401
WDR41	0.992414	0.909175	0.837288	0.633006	0.720474	0.684431	-0.233655	0.0178793
NAE1	0.646086	0.790264	0.794533	0.513668	0.421242	0.595965	-0.233336	0.0293131
SUV39H2	1.20409	1.03237	1.2292	0.875897	0.921157	0.978627	-0.229992	0.0468156
TBC1D7	0.744468	0.895502	0.686645	0.617296	0.478146	0.546793	-0.228127	0.0455638
RPS19BP1	1.42279	1.46163	1.52854	1.26259	1.23916	1.23935	-0.223952	0.0141592
C1orf131	0.37835	0.374694	0.361223	0.108967	0.111669	0.221884	-0.223916	0.0246472
FOXO3B	-0.418256	-0.527925	-0.331648	-0.698439	-0.54777	-0.700816	-0.223065	0.0434154
CAST	0.376695	0.288191	0.469819	0.201206	0.0918987	0.175078	-0.222174	0.0307032
MSH2	-0.478037	-0.459236	-0.36201	-0.713301	-0.640787	-0.608358	-0.221054	0.0101273
CYP20A1	-1.10783	-0.961723	-0.986515	-1.30486	-1.23015	-1.18418	-0.22104	0.0201792
MTHFD2	0.769742	0.79895	0.861002	0.556852	0.618054	0.601243	-0.217848	0.00403017
ACACB	-0.977041	-0.861326	-0.996185	-1.24657	-1.13483	-1.10063	-0.215826	0.0240862
CEBPZOS	0.853716	0.849288	0.990663	0.741997	0.587041	0.720415	-0.214738	0.0329694
GTF2H2	0.408962	0.394717	0.544723	0.310553	0.175387	0.222468	-0.213331	0.027841
PTGES3	0.723605	0.860312	0.796327	0.566129	0.530053	0.644931	-0.213043	0.0156434
PRUNE	0.0587272	0.0515663	0.222543	-0.0430708	-0.127842	-0.13382	-0.212523	0.0428892
NAA15	-0.478565	-0.447731	-0.34896	-0.751382	-0.588783	-0.56977	-0.21156	0.0454758
ASNSD1	1.28608	1.14798	1.1403	1.0001	0.893587	1.04989	-0.210261	0.0335304
WDYHV1	1.18095	1.29781	1.1348	1.0456	1.00697	0.931108	-0.209961	0.0286613
PHYKPL	-0.95084	-1.08009	-0.990241	-1.25653	-1.22175	-1.16957	-0.208892	0.0143959
UBE2E2	0.992575	1.05523	0.992194	0.828452	0.759765	0.825868	-0.208637	0.00250047
CAMK2D	-0.00787689	-0.0647971	-0.0232742	-0.175092	-0.32208	-0.22299	-0.208071	0.027926
SPRTN	-0.230016	-0.306208	-0.155143	-0.420277	-0.454431	-0.437688	-0.20701	0.0361359
PRDX1	0.84974	0.956999	0.795626	0.623808	0.599456	0.761131	-0.20599	0.0409604
PGM2	0.0895872	0.0887239	0.123668	-0.0315562	-0.189915	-0.0836092	-0.202353	0.0423531
TMEM70	0.672122	0.74419	0.62965	0.42177	0.540455	0.485211	-0.199509	0.0140944
MAPK14	-0.309866	-0.440555	-0.306346	-0.543555	-0.593892	-0.510266	-0.196982	0.0278852
SLBP	0.503148	0.586046	0.514524	0.288928	0.283995	0.441489	-0.196435	0.0437332
GCFC2	0.521453	0.529982	0.639005	0.384025	0.421391	0.297159	-0.195955	0.0206407
COX18	0.438263	0.503475	0.552826	0.237483	0.334913	0.357495	-0.188224	0.0195225
CRABP2	0.852113	0.827432	0.901198	0.603507	0.656787	0.762159	-0.186097	0.0399553
MTFMT	0.547701	0.51117	0.644787	0.431578	0.303399	0.420731	-0.18265	0.0331844
PPP1R2P3	0.564982	0.507699	0.542772	0.32991	0.405432	0.337522	-0.180863	0.00502584
XRCC2	-1.29543	-1.42912	-1.38864	-1.62655	-1.54243	-1.47261	-0.176136	0.0423714
PARVA	0.556747	0.524657	0.57592	0.372375	0.379394	0.391665	-0.171297	0.00342113
RPA1	-0.194777	-0.324402	-0.200769	-0.410953	-0.478829	-0.333761	-0.167865	0.0477814
GHITM	0.798767	0.815322	0.916502	0.683905	0.601863	0.742886	-0.167312	0.0389007
COA6	1.30106	1.33852	1.26937	1.16271	1.08476	1.16487	-0.165533	0.00895307
DCUN1D5	0.695268	0.611429	0.569482	0.508498	0.424864	0.450933	-0.163962	0.0267403
SNRNP27	0.884519	0.992006	0.882768	0.804145	0.677494	0.794126	-0.161176	0.0421155
ATP6V1D	0.642352	0.731391	0.762155	0.572804	0.498578	0.595851	-0.156222	0.0298306
C14orf142	1.36358	1.37266	1.31836	1.22334	1.14465	1.22293	-0.154559	0.0114673
VBP1	1.00659	1.04054	0.998561	0.828764	0.850776	0.916822	-0.149776	0.0159591
TTC28-AS1	0.375519	0.412154	0.348825	0.171542	0.253757	0.293766	-0.139144	0.0416135
LINC00958	0.796295	0.712637	0.732694	0.616625	0.683872	0.619293	-0.107279	0.0335584
HSPA14	0.559361	0.509424	0.584457	0.468931	0.424481	0.457301	-0.100843	0.0250689
RASSF8-AS1	0.344497	0.381034	0.400505	0.31257	0.278629	0.235656	-0.0997271	0.0260719
LIPT1	-0.423938	-0.395553	-0.378246	-0.269179	-0.280196	-0.268403	0.126653	0.00714639
RNF5	0.930396	0.869167	0.768817	1.07312	1.15152	0.97599	0.210751	0.0385584
NSUN6	-0.498136	-0.334098	-0.394847	-0.169892	-0.275928	-0.147903	0.211119	0.0288058
IFT46	0.24996	0.23235	0.409206	0.575151	0.504531	0.529757	0.239307	0.0383299
RPL26L1	0.849964	0.991686	0.753375	1.04133	1.13961	1.20299	0.262967	0.0413931
ATRIP	-0.450479	-0.663039	-0.440699	-0.306265	-0.184253	-0.17948	0.29474	0.0352456
COX4I1	0.574716	0.505423	0.289627	0.670901	0.797565	0.840369	0.313023	0.0464361
TMEM106A	-1.8438	-2.10118	-2.01291	-1.67169	-1.54594	-1.69614	0.348041	0.0243408
LACE1	-0.335493	-0.219489	-0.116879	0.101502	0.283059	0.0531939	0.369872	0.0175338
C8orf4	-0.152047	-0.0110097	-0.117624	0.231673	0.272384	0.355489	0.380076	0.00266121
NSMCE2	0.677968	0.402604	0.711271	0.963644	0.825338	1.15379	0.383644	0.0483283
RAD54B	-0.888628	-0.58565	-0.842543	-0.231017	-0.432832	-0.433985	0.406329	0.0290893
STX8	1.19775	0.90365	0.972989	1.65648	1.23824	1.54325	0.454526	0.0469696
ABHD14A-ACY1	-0.184996	-0.147434	-0.353721	0.516249	0.217942	0.179613	0.533318	0.0194216
BFSP1	0.380007	0.368714	0.0247894	0.585212	0.847778	0.949269	0.536249	0.0283246
CD63	-1.15947	-1.3086	-0.911816	-0.401066	-0.838132	-0.38749	0.584397	0.038703
TM4SF1	-1.34097	-1.5021	-1.29674	-0.816749	-1.03808	-0.518853	0.588711	0.0439861
DNAJC1	-1.65363	-1.81851	-1.24211	-1.01123	-1.10644	-0.55824	0.679445	0.0477486
IP6K2	-0.222672	-0.49104	-0.391554	0.442789	0.264101	0.363881	0.725345	0.00265716
TRIML2	-1.36388	-1.39257	-1.51489	-0.536464	-0.770248	-0.108126	0.95217	0.0331687
PDK1	0.609542	0.347126	0.357084	1.77055	1.03333	1.60781	1.03265	0.0310756
HYAL2	-2.06506	-2.94199	-2.78242	-1.91602	-1.31793	-1.41383	1.04723	0.039026
DDX49	0.808558	0.781366	0.928416	2.72187	2.7609	2.31639	1.76027	0.00350047
TMEM179B	-3.9017	-4.13689	-3.38374	-1.33931	-2.35453	-1.00275	2.24191	0.0155873
PAICS	0.723808	0.670584	0.846619	3.52128	3.31014	3.42485	2.67175	6.12553e-06
ALG2	-3.39535	-3.7426	-3.51262	-0.727743	-0.214548	-0.478853	3.07648	0.000154897
IL18	-1.40995	-0.84638	-0.882506	3.53628	1.96518	1.46471	3.36833	0.0251353
